# Supplementary material for: Dissection of transcriptome dysregulation and immune characterization in women with germline BRCA1 mutation at single-cell resolution
Source: BMC Med. 2022 Sep 9;20:283. doi: 10.1186/s12916-022-02489-9 (PMC9461201; doi:10.1186/s12916-022-02489-9)
Supplement: Supplementary file 2 — Additional file 2: Table S1. Patient information. [file 12916_2022_2489_MOESM2_ESM.xlsx]

## Sheet: Patient information
Table S1. Patient information
Sample ID	Age	Indications for Surgery	Surgical Procedures	Pathologic Findings
BRCA1_1	39	BRCA1 germline mutation	THBSO	Histologically unremarkable
BRCA1_2	41	BRCA1 germline mutation	THBSO	Histologically unremarkable
		Breast cancer history
BRCA1_3	39	BRCA1 germline mutation	THBSO	Histologically unremarkable
		Breast cancer history
Normal_1	41	Fibroids and AUB	THBSO	Leiomyomata Unremarkable fallopian tube
Normal_2	43	Pelvic mass and abdominal pain	THBS	Leiomyomata Endometriosis Unremarkable fallopian tube
Normal_3	45	AUB and pelvic mass	THBS	Leiomyomata Unremarkable fallopian tube
THBS, total hysterectomy and bilateral salpingectomy; THBSO, total hysterectomy and bilateral salpingo-oophorectomy; AUB, abnormal uterine bleeding;
