# Supplementary material for: Dissection of transcriptome dysregulation and immune characterization in women with germline BRCA1 mutation at single-cell resolution
Source: BMC Med. 2022 Sep 9;20:283. doi: 10.1186/s12916-022-02489-9 (PMC9461201; doi:10.1186/s12916-022-02489-9)
Supplement: Supplementary file 3 — Additional file 3: Table S2. Cell numbers and percentages of each major cell type. [file 12916_2022_2489_MOESM3_ESM.xlsx]

## Sheet: Sheet1
Table S2. Cell numbers and percentages of each major cell type
	the number of All cells	the number of Macrophage	Percentage of Macrophage	the number of CD3+ T cells	Percentage of T cells	the number of Fibroblasts	Percentage of Fibroblast	the number of Epithelial cells	Percentage of Epithelial cells	the number of CD8+ T cells	Percentage of CD8+ T cells
BRCA1_1	9774	462	0.0472683	1287	0.131676	5340	0.546347	1445	0.147841	704	0.427444
BRCA1_2	870	107	0.122989	275	0.316092	3	0.00344828	149	0.171264	164	0.099575
BRCA1_3	1355	182	0.134317	158	0.116605	61	0.0450185	480	0.354244	84	0.0510018
Normal_1	1273	146	0.11469	259	0.203456	165	0.129615	23	0.0180676	75	0.0455373
Normal_2	988	187	0.189271	429	0.434211	8	0.00809717	105	0.106275	213	0.129326
Normal_3	4748	207	0.0435973	835	0.175864	259	0.0545493	831	0.175021	407	0.247116
