# Supplementary material for: Dissection of transcriptome dysregulation and immune characterization in women with germline BRCA1 mutation at single-cell resolution
Source: BMC Med. 2022 Sep 9;20:283. doi: 10.1186/s12916-022-02489-9 (PMC9461201; doi:10.1186/s12916-022-02489-9)
Supplement: Supplementary file 5 — Additional file 5: Table S4. IHC staining results of SFRP4 and DCN. [file 12916_2022_2489_MOESM5_ESM.xlsx]

## Sheet: Sheet1
Table S4. IHC staining results of SFRP4 and DCN
	BRCA1_1	BRCA1_2	BRCA1_3	Normal_1	Normal_2	Normal_3
SFRP4, Epi (%)	100	16	10	0	0	30
SFRP4, Str (%)	100	10	10	0	0	5
DCN, Epi (%)	90	15	22	0	0	28
DCN, Str (%)	90	20	16	0	0	18
Note: Epi, epithelial cells; Str, stromal cells.
