# Supplementary material for: Dissection of transcriptome dysregulation and immune characterization in women with germline BRCA1 mutation at single-cell resolution
Source: BMC Med. 2022 Sep 9;20:283. doi: 10.1186/s12916-022-02489-9 (PMC9461201; doi:10.1186/s12916-022-02489-9)
Supplement: Supplementary file 6 — Additional file 6: Table S5. The ROE of all TFs in BRCA1 and Normal sample. [file 12916_2022_2489_MOESM6_ESM.xlsx]

## Sheet: Table S5
Table S5. The ROE of all TFs in BRCA1 and Normal sample
TFs	ROE in BRCA1	ROE in Normal	p_value	FDR
SNAI1	1.03328	0.583733	0.00194804	0.00974022
SNAI2	1.02039	0.744996	0.0316681	0.0950042
ZEB1	1.02167	0.728917	5.54539e-06	3.32724e-05
ZEB2	0.998113	1.0236	0.714746	0.879807
TWIST1	1.03366	0.578968	0.439903	0.879807
TWIST2	1.01372	0.828369	0.00512022	0.0204809
